# Supplementary material for: Metabolite Variation between Nematode and Bacterial Seed Galls in Comparison to Healthy Seeds of Ryegrass Using Direct Immersion Solid-Phase Microextraction (DI-SPME) Coupled with GC-MS
Source: Molecules. 2023 Jan 13;28(2):828. doi: 10.3390/molecules28020828 (PMC9864257; doi:10.3390/molecules28020828)
Supplement: Supplementary file 1 [file molecules-28-00828-s001.zip › Table S1.xlsx]

## Sheet: Bacterial gall
			Retention index is calculated using the following formula:
Alkane standard retention time	Number of C-atoms	Name of standard	Retention time of unknown compound
tR	z		tR	tR(z+1)	tRz	z	Index (Calculated)	Retention Index (Theoritical)	Compound
5.442	8	Octane	8.088	8.889	5.442	8	876.762	866	Benzene, 1,3-dimethyl-
8.889	9	Nonane	8.838	8.889	5.442	8	898.52	887	2-Cyclohexen-1-ol
12.183	10	Decane	14.359	14.889	12.183	10	1080.41	1149	Arsenous acid, tris(trimethylsilyl) ester
14.889	11	Undecane	17.94	19.118	17.127	12	1240.83	1250	Bicyclo[2.2.1]heptane-2-carboxylic acid, 3,3-dimethyl-, methyl ester
17.127	12	Dodecane	19.458	21.075	19.118	13	1317.37	1315	(1R)-1-(2,6-Dichloro-3-fluorophenyl)ethanol, methyl ether
19.118	13	Tridecane	22.147	22.9	21.075	14	1458.74	1450	7-Methyl-1-naphthol
21.075	14	Tetradecane	23.291	24.897	22.9	15	1519.58	1514	2,4-Di-tert-butylphenol
22.9	15	Pentadecane	25.798	26.74	24.897	16	1648.89	1679	4-(2-(Acryloyloxy)ethoxy)-4-oxobutanoic acid, TMS
24.897	16	Hexadecane	27.835	28.628	26.74	17	1758	1768	Tetradecanoic acid
26.74	17	Heptadecane	31.89	32.65	30.608	19	1962.78	1968	n-Hexadecanoic acid
28.628	18	Octadecane	35.542	36.736	34.687	21	2141.73	2142	Pent-4-enoyl amide, 2-methyl-N-dodecyl-
30.608	19	Nonadecane	37.894	38.75	36.736	22	2257.5	2259	Estra-1,3,5(10)-trien-17β-ol
32.65	20	Eicosane	38.735	38.75	36.736	22	2299.26	2274	Nonadecane, 1-chloro-
34.687	21	Heneicosane	39.376	39.86	38.75	23	2356.4	2353	Oct-3-enoylamide, N-methyl-N-undecyl-
36.736	22	Docosane	39.879	40.552	39.86	24	2402.75	2398	Hexanedioic acid, bis(2-ethylhexyl) ester
38.75	23	Tricosane	40.32	40.552	39.86	24	2466.47	2464	2,4-Dihydroxyheptadecyl acetate
39.86	24	Tetracosane	40.549	40.552	39.86	24	2499.57	2497	Carbonic acid, eicosyl vinyl ester
40.552	25	Pentacosane	41.207	41.216	40.552	25	2598.64	2609	Batilol
41.216	26	Hexacosane	42.128	42.641	41.891	27	2731.6	2732	4',6'-Dimethoxy-2'-hydroxychalcone, 2-methylpropionate
41.891	27	Heptacosane	42.632	42.641	41.891	27	2798.8	2823	Fumaric acid, 2-ethylhexyl tridec-2-yn-1-yl ester
42.641	28	Octacosane	42.803	43.482	42.641	28	2819.26	2817	Carbonic acid, but-2-yn-1-yl eicosyl ester
43.482	29	Nonacosane	43.49	44.455	43.482	29	2900.82	2921	Isopropyl hexacosyl ether
44.455	30	Triacontane	43.913	44.455	43.482	29	2944.3	2934	Hexacosanoic acid
45.599	32	Dotriacontane	44.457	45.599	44.455	30	3000.17	3007	9,11,18-Trihydroxy-6,18-epoxypimara-5,8(14),15-trien-7-one, 2Ac derivative
46.967	34	Tetratetracontane	48.256	48.62	46.967	34	3477.98	3487	9-Octadecenoic acid (Z)-, tetradecyl ester
48.62	36	Hexatriacontane	48.806	50.606	48.62	36	3609.37	3601	Stigmastane-3,6-dione, (5α)-
50.606	38	Octatriacontane

## Sheet: Nematode gall
					Retention index is calculated using the following formula:
Alkane standard retention time	Number of C-atoms	Name of standard	Retention time of unknown compound
tR	z		tR	tR(z+1)	tRz	z	Index (Calculated)	Retention Index (Theoritical)	Compound
5.442	8	Octane	17.936	19.118	17.127	12	1240.63	1250	Bicyclo[2.2.1]heptane-2-carboxylic acid, 3,3-dimethyl-, methyl ester
8.889	9	Nonane	22.147	22.9	21.075	14	1458.74	1450	7-Methyl-1-naphthol
12.183	10	Decane	23.28	24.897	22.9	15	1519.03	1514	2,4-Di-tert-butylphenol
14.889	11	Undecane	25.792	26.74	24.897	16	1648.56	1679	4-(2-(Acryloyloxy)ethoxy)-4-oxobutanoic acid, TMS
17.127	12	Dodecane	33.082	34.687	32.65	20	2021.21	2021	Octadecanal
19.118	13	Tridecane	34.026	34.687	32.65	20	2067.55	2080	(4aS,4bR,10aS)-7-Isopropyl-1,1,4a-trimethyl-1,2,3,4,4a,4b,5,6,10,10a-decahydrophenanthrene
21.075	14	Tetradecane	35.994	36.736	34.687	21	2163.79	2151	17-Octadecynoic acid, methyl ester
22.9	15	Pentadecane	36.091	36.736	34.687	21	2168.52	2164	trans-13-Octadecenoic acid
24.897	16	Hexadecane	36.223	36.736	34.687	21	2174.96	2174	(E)-9-Octadecenoic acid ethyl ester
26.74	17	Heptadecane	37.905	38.75	36.736	22	2258.04	2256	cis-10-Nonadecenoic acid
28.628	18	Octadecane	38.735	38.75	36.736	22	2299.26	2299	Carbonic acid, octadecyl vinyl ester
30.608	19	Nonadecane	40.091	40.552	39.86	24	2433.38	2437	Oxiraneundecanoic acid, 3-pentyl-, methyl ester, cis-
32.65	20	Eicosane	40.543	40.552	39.86	24	2498.7	2497	Carbonic acid, eicosyl vinyl ester
34.687	21	Heneicosane	40.652	41.216	40.552	25	2515.06	2495	Fumaric acid, pent-4-en-2-yl tridecyl ester
36.736	22	Docosane	41.207	41.216	40.552	25	2598.64	2609	Batilol
38.75	23	Tricosane	41.373	41.891	41.216	26	2623.26	2611	1-Docosanol, acetate
39.86	24	Tetracosane	41.459	41.891	41.216	26	2636	2651	Fumaric acid, 4-octyl dodec-2-en-1-yl ester
40.552	25	Pentacosane	41.739	41.891	41.216	26	2677.48	2693	Heptacos-1-ene
41.216	26	Hexacosane	41.905	42.641	41.891	27	2701.87	2731	13-Methylheptacosane
41.891	27	Heptacosane	42.128	42.641	41.891	27	2731.6	2732	4',6'-Dimethoxy-2'-hydroxychalcone, 2-methylpropionate
42.641	28	Octacosane	42.517	42.641	41.891	27	2783.47	2780	Propyl tetracosyl ether
43.482	29	Nonacosane	42.637	42.641	41.891	27	2799.47	2779	Docosane, 11-butyl-
44.455	30	Triacontane	43.313	43.482	42.641	28	2879.9	2878	Heptacosyl trifluoroacetate
45.599	32	Dotriacontane	43.387	43.482	42.641	28	2888.7	2891	Ethyl hexacosyl ether
46.967	34	Tetratetracontane	43.501	44.455	43.482	29	2901.95	2928	15-Methylnonacosane
48.62	36	Hexatriacontane	44.325	44.455	43.482	29	2986.64	2968	Fumaric acid, hexadecyl 4-heptyl ester
50.606	38	Octatriacontane	44.451	44.455	43.482	29	2999.59	2955	Fumaric acid, 3-methylbut-2-yl octadecyl ester
			45.39	45.599	44.455	30	3081.73	3112	Heptacosyl acetate
			45.619	46.967	45.599	32	3201.46	3257	Dotriacontane, 2-methyl-
			48.291	48.62	46.967	34	3480.1	3487	9-Octadecenoic acid (Z)-, tetradecyl ester

## Sheet: Healthy seed
						Retention index is calculated using the following formula:
Alkane standard retention time	Number of C-atoms	Name of standard	Retention time of unknown compound
tR	z		tR	tR(z+1)	tRz	z	Index (Calculated)	Retention Index (Theoritical)	Compound
5.442	8	Octane	8.786	8.889	5.442	8	897.012	887	2-Cyclohexen-1-ol
8.889	9	Nonane	15.75	17.127	14.889	11	1138.47	1247	Edulan II
12.183	10	Decane	16.27	17.127	14.889	11	1161.71	1157	Benzene, pentyl-
14.889	11	Undecane	17.918	19.118	17.127	12	1239.73	1250	Bicyclo[2.2.1]heptane-2-carboxylic acid, 3,3-dimethyl-, methyl ester
17.127	12	Dodecane	19.051	19.118	17.127	12	1296.63	1315	(1R)-1-(2,6-Dichloro-3-fluorophenyl)ethanol, methyl ether
19.118	13	Tridecane	19.429	21.075	19.118	13	1315.89	1313	1-Hexadecanol, 2-methyl-
21.075	14	Tetradecane	22.124	22.9	21.075	14	1457.48	1450	7-Methyl-1-naphthol
22.9	15	Pentadecane	22.439	24.897	21.075	14	1435.69	1537	2-Phosphonopropanoic acid, 3TMS
24.897	16	Hexadecane	23.263	24.897	22.9	15	1518.18	1514	2,4-Di-tert-butylphenol
26.74	17	Heptadecane	25.769	26.74	24.897	16	1647.31	1679	4-(2-(Acryloyloxy)ethoxy)-4-oxobutanoic acid, TMS
28.628	18	Octadecane	29.82	30.608	28.628	18	1860.2	1863	9-Hexadecen-1-ol, (Z)-
30.608	19	Nonadecane	31.874	32.65	30.608	19	1962	1952	Nonanedioic acid, bis(2-methylpropyl) ester
32.65	20	Eicosane	31.971	32.65	30.608	19	1966.75	1968	n-Hexadecanoic acid
34.687	21	Heneicosane	34.655	34.687	32.65	20	2098.43	2097	hexadecyl acrylate
36.736	22	Docosane	35.525	36.736	34.687	21	2140.9	2142	Pent-4-enoyl amide, 2-methyl-N-dodecyl-
38.75	23	Tricosane	37.882	38.75	36.736	22	2256.9	2256	cis-10-Nonadecenoic acid
39.86	24	Tetracosane	38.712	38.75	36.736	22	2298.11	2274	Nonadecane, 1-chloro-
40.552	25	Pentacosane	39.376	39.86	38.75	23	2356.4	2346	Pent-4-enoyl amide, 2-methyl-N-tetradecyl-
41.216	26	Hexacosane	39.868	40.552	39.86	24	2401.16	2400	Hexanedioic acid, dioctyl ester
41.891	27	Heptacosane	40.314	40.552	39.86	24	2465.61	2464	2,4-Dihydroxyheptadecyl acetate
42.641	28	Octacosane	40.543	40.552	39.86	24	2498.7	2497	Carbonic acid, eicosyl vinyl ester
43.482	29	Nonacosane	42.122	42.641	41.891	27	2730.8	2732	4',6'-Dimethoxy-2'-hydroxychalcone, 2-methylpropionate
44.455	30	Triacontane	42.614	42.641	41.891	27	2796.4	2872	(5S,10Z,11aR)-5-(Acetyloxy)-6,10-bis(hydroxymethyl)-3-methylidene-2-oxo-2,3,3a,4,5,8,9,11a-octahydrocyclodeca[b]furan-4-yl 2-methylbutanoate, 2TMS derivative
45.599	32	Dotriacontane	43.473	43.482	42.641	28	2898.93	2921	Isopropyl hexacosyl ether
46.967	34	Tetratetracontane	43.908	44.455	43.482	29	2943.78	3007	9,11,18-Trihydroxy-6,18-epoxypimara-5,8(14),15-trien-7-one, 2Ac derivative
48.62	36	Hexatriacontane
50.606	38	Octatriacontane
